# Supplementary material for: Correction: How convincing is a matching Y-chromosome profile?
Source: PLoS Genet. 2026 Mar 30;22(3):e1012099. doi: 10.1371/journal.pgen.1012099 (PMC13035136; doi:10.1371/journal.pgen.1012099)
Supplement: S2 Table — These distributions are shown in Fig 5. (TEX) [file pgen.1012099.s001.tex]

\setcounter{table}{1} 
\renewcommand\thetable{S\arabic{table} corrected} 

\begin{table}[htb]

\caption{\label{tbl-new-s2}\textbf{Properties of the
distribution of \(\Delta\), the number of father-son steps (or meioses)
between Q and another male in \(\Omega\).} These distributions are shown
in Fig 5.}

\centering{

\centering\begingroup\fontsize{7}{9}\selectfont

\begin{tabular}[t]{lllrrrr}
\toprule
Kit & PopType & GrowthModel & Mode & Median & 95\% quantile & 99\% quantile\\
\midrule
Yfiler & Standard Wright-Fisher (VRS = 0) & Constant & 2 & 17 & 75 & 122\\
Yfiler & Standard Wright-Fisher (VRS = 0) & Exponential (1.02) & 2 & 22 & 109 & 191\\
Yfiler & Extra variance (VRS = 0.2) & Constant & 2 & 17 & 76 & 122\\
Yfiler & Extra variance (VRS = 0.2) & Exponential (1.02) & 2 & 22 & 108 & 188\\
Yfiler & Extra variance (VRS = 1) & Constant & 4 & 18 & 76 & 122\\
Yfiler & Extra variance (VRS = 1) & Exponential (1.02) & 4 & 23 & 110 & 191\\
\addlinespace
PowerPlex Y23 & Standard Wright-Fisher (VRS = 0) & Constant & 2 & 9 & 39 & 63\\
PowerPlex Y23 & Standard Wright-Fisher (VRS = 0) & Exponential (1.02) & 2 & 10 & 46 & 75\\
PowerPlex Y23 & Extra variance (VRS = 0.2) & Constant & 2 & 9 & 40 & 63\\
PowerPlex Y23 & Extra variance (VRS = 0.2) & Exponential (1.02) & 2 & 10 & 46 & 76\\
PowerPlex Y23 & Extra variance (VRS = 1) & Constant & 4 & 10 & 40 & 64\\
PowerPlex Y23 & Extra variance (VRS = 1) & Exponential (1.02) & 4 & 11 & 47 & 75\\
\addlinespace
YfilerPlus & Standard Wright-Fisher (VRS = 0) & Constant & 2 & 6 & 24 & 37\\
YfilerPlus & Standard Wright-Fisher (VRS = 0) & Exponential (1.02) & 2 & 6 & 26 & 41\\
YfilerPlus & Extra variance (VRS = 0.2) & Constant & 2 & 6 & 24 & 38\\
YfilerPlus & Extra variance (VRS = 0.2) & Exponential (1.02) & 2 & 6 & 26 & 41\\
YfilerPlus & Extra variance (VRS = 1) & Constant & 2 & 6 & 24 & 38\\
YfilerPlus & Extra variance (VRS = 1) & Exponential (1.02) & 2 & 7 & 26 & 42\\
\bottomrule
\end{tabular}
\endgroup{}
}

\end{table}
